# Supplementary material for: Evaluating Memory B Cell Cross-Reactivity Between Ancestral and Future SARS-CoV-2 Variants—Evidence for Original Antigenic Sin
Source: Vaccines (Basel). 2026 Jul 9;14(7):604. doi: 10.3390/vaccines14070604 (PMC13417495; doi:10.3390/vaccines14070604)
Supplement: Supplementary file 1 [file vaccines-14-00604-s001.zip]

Archive with 2 entries (2 files):
- Dual Label manuscript_Main + Supplementary Tables_revised.xlsx
- vaccines-4389764_revised_Supplementary Materials.pdf
