# Supplementary material for: Evaluating Memory B Cell Cross-Reactivity Between Ancestral and Future SARS-CoV-2 Variants—Evidence for Original Antigenic Sin
Source: Vaccines (Basel). 2026 Jul 9;14(7):604. doi: 10.3390/vaccines14070604 (PMC13417495; doi:10.3390/vaccines14070604)
Supplement: Supplementary file 1 [file vaccines-14-00604-s001.zip › Dual Label manuscript_Main + Supplementary Tables_revised.xlsx]

## Sheet: Suppl. Table S1
Pre-COVID	Race/Ethnicity	Gender	Age	Collection (Month/Yr)
LP315	Hispanic	Male	25-29	Apr-17
LP326	African/American	Male	35-39	Jun-17
LP353	Caucasian	Male	50-54	Dec-17
LP362	African American	Female	55-59	2018-03-21
LP366	Hispanic	Male	20-24	Apr-18
LP377	Hispanic/Latino	Female	25-29	Jun-18
LP381	African American	Male	40-44	Jun-18
LP391	Hispanic	Male	40-44	Jul-18
LP409	Hispanic	Male	35-39	Oct-18
LP413	African American	Female	30-34	Oct-18
LP418	Pacific Islander	Male	35-39	Oct-18
LP424	Hispanic	Male	25-29	Apr-19
LP426	African American	Female	65-69	Apr-19
LP432	Hispanic/Latino	Female	45-49	May-19
LP434	Hispanic	Male	55-59	May-19
LP435	Hispanic	Male	25-29	May-19
LP454	Hispanic	Male	25-29	Jul-19
LP456	African American	Male	25-29	Aug-19
LP462	African American	Male	30-34	2019-09-03
LP469	Hispanic	Male	30-34	Sep-19
LP472	African American/Hispanic	Male	25-29	Oct-19
LP475	African American	Male	45-49	Oct-19
Convalescent	Race/Ethnicity	Gender	Age	Collection (Month/Yr)	Post-infection (Days)
LP526	Caucasian	Female	50-54	Jul-20	N/A
LP528	Caucasian	Female	50-54	Jul-20	95
LP534	Caucasian	Female	35-39	Aug-20	N/A
LP553	Caucasian	Female	40-44	2020-10-01	174
LP560	Causasian	Female	55-59	2020-10-01	165
LP561	African American	Female	50-54	2020-10-01	125
LP565	Caucasian	Female	35-39	2020-12-02	162
LP566	Caucasian	Female	55-59	2020-12-02	176
LP568	Caucasian	Female	35-39	2020-12-02	147
LP569	Asian	Female	45-49	2020-12-02	154
BTI	Race	Gender	Age	COVID-19 Vaccine	Number of WH1 doses prior to BTI	PCR Test (Month/Yr)	Collection (Month/Yr)	Number of days post-infection
15	Caucasian	Female	20-24	Janssen	1	2021-12-20	2022-01-13	24
134	Caucasian	Male	35-39	Comirnaty (2X)/mRNA-1273	3	2022-01-11	2022-02-15	35
178	Caucasian	Male	20-24	N/A	0	2022-01-07	2022-01-20	13
211	Caucasian	Male	25-29	N/A	0	2021-12-29	2022-01-12	14
276	Caucasian	Male	65-69	Comirnaty (2X)	2	2021-12-30	2022-01-12	13
813	Caucasian	Male	25-29	Comirnaty (3X)	3	2021-12-30	2022-01-13	14
F814	Caucasian	Female	30-34	Comirnaty (3X)	3	2022-01-05	2022-01-18	13
900	Caucasian	Male	25-29	Comirnaty (2X)	2	2022-01-04	2022-02-09	36
943	Caucasian	Male	35-39	Comirnaty (3X)	3	2021-12-27	2022-01-11	15
946	Caucasian	Male	30-34	Comirnaty (2X)	2	2022-01-21	2022-02-07	17						19.4
Post-COVID	Race/Ethnicity	Gender	Age	Collection (Month/Yr)
LP714	African American	Male	20-24	2023-02-06
LP717	Caucasian	Female	25-29	2023-02-15
LP719	Caucasian	Male	35-39	2023-02-27
LP722	Caucasian	Female	25-29	2023-03-08
LP724	not disclosed	Male	30-34	2023-03-13
LP726	Caucasian	Male	25-29	2023-03-22
LP729	Caucasian	Male	30-34	2023-04-17
LP731	Caucasian	Female	45-49	2023-04-24
LP735	Caucasian	Male	25-29	2023-05-15
LP738	African American	Male	40-44	2023-05-24
LP739	Caucasian	Male	20-24	2023-05-31
LP741	not disclosed	Male	18-19	2023-06-07
LP751	Asian	Female	30-34	2023-07-25
LP756	Other	Male	35-39	2023-08-21
LP757	Caucasian	Female	20-24	2023-08-23
LP758	Caucasian	Male	25-29	2023-08-28
LP760	Caucasian	Female	30-34	2023-09-11
LP761	Caucasian	Male	25-29	2023-09-13
LP769	Caucasian	Male	25-29	2023-11-13
LP803	Caucasian	Male	35-39	2024-06-26
LP806	Caucasian	Male	40-44	2024-07-17
LP807	Caucasian	Male	30-34	2024-07-22
LP811	Caucasian	Male	30-34	2024-08-05
LP815	Caucasian	Female	30-34	2024-09-30
LP819	Caucasian	Female	30-34	2024-11-11
LP821	Caucasian	Male	25-29	2024-11-18
LP822	Caucasian	Male	50-54	2024-11-25
LP823	Caucasian	Male	30-34	2024-12-02
LP826	Mixed	Female	20-24	2025-02-10
LP828	Caucasian	Male	20-24	2025-02-18
LP829	Hispanic	Female	20-24	2025-02-19
LP830	Mixed	Female	30-34	2025-02-26
LP831	African American	Male	20-24	2025-04-23
LP832	Caucasian	Male	35-39	2025-04-28
LP833	African American	Female	30-34	2025-04-30
LP834	African American	Male	40-44	2025-05-05
LP836	Mixed	Female	30-34	2025-05-12
LP837	Caucasian	Female	25-29	2025-06-09
LP840	African American	Male	45-49	2025-06-18
LP842	Asian	Male	30-34	2025-06-30
LP843	African American	Male	45-49	2025-07-07
LP853	Asian	Male	18-19	2025-08-20
LP854	Hispanic	Male	30-34	2025-08-25
LP860	Hispanic	Male	45-49	2025-10-06
LP863	African American	Male	40-44	2025-10-27
